# Supplementary material for: Adeno-associated virus delivery of anti-alpha toxin monoclonal antibodies confers protection against Staphylococcus aureus infections
Source: PLoS Pathog. 2026 Apr 6;22(4):e1014090. doi: 10.1371/journal.ppat.1014090 (PMC13089897; doi:10.1371/journal.ppat.1014090)
Supplement: S2 Table — Minimal dataset table showing all raw data values for each graph in the manuscript. (XLSX) [file ppat.1014090.s007.xlsx]

## Sheet: Figure1
Adeno-associated virus delivery of anti-alpha toxin monoclonal antibodies confers protection against Staphylococcus aureus infections
Hommes et al
Data accompaning figures
Figure 1B							Figure 1C							Figure 1D
	mice							mice							mice
Time (days)	m1	m2	m3	m4			Mucosal surface	M1	m2	m3	m4			Time (days)	M1	m2	m3	m4
0	0	0	0	0			Bronchoalveolar	1.96628	0.67224	0.518408	0.274894			0	0	0	0	0
7	110.018	3.24797	7.39902	15.2126			Peritoneal cavity	6.58755	6.80344	3.40618	5.75007			7	0.161553	0.0849573	0.164055	0.154064
14	137.022	94.0083	78.341	86.7199			Intestines	0.566662	0.549884	1.21256	0.415859			14	0.19391	0.234914	0.21124	0.173002
21	299.061	476.98	276.671	397.018			Vagina	0.0640835	0.0416735	0.0179613				21	0.181243	0.192811	0.206089	0.151456
28	277.683	331.117	258.191	359.431										28	0.142722	0.187941	0.165324	0.184577
35	261.591	396.462	322.718	404.051										35	0.15531	0.167824	0.173686	0.158112
42	159.448	273.931	332.722	239.36										42	0.0699217	0.225868	0.246487	0.186477

## Sheet: Figure2
Adeno-associated virus delivery of anti-alpha toxin monoclonal antibodies confers protection against Staphylococcus aureus infections
Hommes et al
Data accompaning figures
Figure 2A				Figure 2B					Figure 2D								Figure 2E									Figure 2G				Figure 2I					Figure 2J
	Mice									Mice								Mice
Time (hours)	Control	AAV-MEDI4893				Before AT				Control			AAV-MEDI4893					Control			AAV-MEDI4893					Aggregate #	Control	AAV-MEDI4893		FOV	PBS	AAV-CA45	AAV-MEDI4893		FOV	PBS	AAV-CA45	AAV-MEDI4893
1	1					Control	AAV-MEDI4893		time (min)	M1	M2	M3	M1	M2	M3		time (min)	M1	M2	M3	M1	M2	M3			1	90.8805	1.53506		1	434	240	62		1	60441.2	36847.9	2589.93
1	1			Mice	M1	453	465		0	0	0	0	0	0	0		0	100	100	100	100	100	100			2	75.84	6.78198		2	397	231	57		2	52004.7	26822	2526.97
1	1				M2	366	225		1	9	11.1	-2.1	22.5	2	0.5		1	103.659	102.128	97.6744	93.5756	105.296	99.5465			3	3.38701	5.93945		3	443	353	44		3	47859.5	60427.2	2015.33
1	1				M3	477	360		2	25	22.4	3.5	33.5	12	22.5		2	107.317	104.255	101.163	94.2561	111.93	102.524			4	65.4527	4.16489		4	335	230	54		4	39726.4	34073.8	1956.18
2	1				M4	228	246		3	43.3333	26	5.6	11	7.66667	21		3	110.976	104.255	105.814	93.7443	111.346	97.7819			5	95.753			5	367	290	32		5	37122.1	122939	1340.17
4		0							4	54	32	18.6	12.5	6	14		4	110.976	105.319	105.814	94.7914	105.089	99.1218			6	0.030553			6	324	347	34		6	22329.1	78006.6	1290.32
4		0				10 minutes post AT			5	60	48.5	10.6	9	9.33333	14		5	108.537	104.255	109.302	94.715	100.034	101.14			7	1.80529			7		447			7		66539.9
4		0				Control	AAV-MEDI4893		6	53.3333	53.4	30.6	13	12.6667	5		6	112.195	106.383	111.628	93.7688	105.257	100.319			8	60.9823			8		344			8		47477.2
4		0		Mice	M1	9	285		7	63	65.4	38.6	-8	15.6667	2		7	112.195	107.447	104.651	94.7381	105.123	97.8643			9	71.9155
4		0			M2	57	153		8	73.6667	67.4	43.6	-2.5	16	4		8	112.195	107.447	108.139	95.7577	102.058	97.782			10	63.3378
					M3	99	165		9	80	79.8	51.6	21.5	19	3.5		9	113.415	107.447	116.279	94.2229	97.6433	100.43			11	98.426
					M4	18	300		10	95.6667	84.5	51.6	-3.5	15.3333	11		10	121.951	110.638	120.93	95.8829	100.246	102.43			12	35.4256
									11	110.667	97.1	44.6	3.5	21.3333	6.5		11	125.61	117.021	101.163	95.8085	110.398	102.372			13	6.91943
									12	126.333	78.5	58.6	4	21	3.5		12	129.268	112.766	113.954	94.0984	104.141	100.265			14	47.7324
									13	101.667	88	56.6	5	23	-2.5		13	124.39	113.83	113.954	95.858	106.028	97.7819			15	92.8174
									14	122.667	84.4	66.6	4.5	12	2		14	125.61	115.957	116.279	95.5016	100.074	96.7049			16	82.2281
									15	118.667	97.1	64.6	3	21.6667	3		15	126.829	117.021	119.767	95.5209	110.395	96.7139			17	39.2308
									16	130	89	62.6	0.5	23	2.5		16	128.049	120.213	117.442	94.1891	99.8612	95.9901			18	44.7088
									17	131.667	96.3	81.6	-7.5	24.6667	3		17	131.707	119.149	125.581	95.525	105.053	98.324			19	83.2185
									18	129.333	97.7	75.6	-6.5	23	3.5		18	130.488	121.277	124.419	96.1195	111.947	97.7457
									19	146.333	101.7	70.6	-2	15.6667	14.5		19	131.707	120.213	125.581	96.8668	111.622	95.0961
									20	147.346	103.4	78.5	0	14.4563	3.5		20	131.707	121.277	127.907	96.0225	111.245	96.7517

## Sheet: Figure 3
Adeno-associated virus delivery of anti-alpha toxin monoclonal antibodies confers protection against Staphylococcus aureus infections
Hommes et al
Data accompaning figures
Figure 3A				Figure 3B																	Figure 3C					Figure 3D					Figure 3E					Figure 3G					Figure 3H
	Mice				Mice																		Control	AAV-MEDI4893				AAV-CA45	AAV-MEDI4893				AAV-CA45	AAV-MEDI4893				AAV-CA45	AAV-MEDI4893				AAV-CA45	AAV-MEDI4893
Time (hours)	Control	MEDI4893			Control								AAV-MEDI4893								Mice	M1	7.356	7.9578		Mice	M1	1.902	1.54067		Mice	M1	8770000	13000000		Mice	M1	255	305		Mice	M1	2	1
100	0			Time (hours)	M1	M2	M3	M4	M5	M6	M7	M8	M1	M2	M3	M4	M5	M6	M7			M2	7.58358	8.43404			M2	4.31733	1.17667			M2	72200000	7050000				230	249				2	4
47	1			0	7	7	7	7	7	7	7	7	7	7	7	7	7	7	7			M3	7.54308	8.79048			M3	4.49133	1.28567			M3	67200000	7760000				229	195				1	10
24	1			11	18	18	17						11	13	15							M4	8.87943	8.61049			M4	3.57467	2.68733			M4	55400000	47500000				189	253				1	2
100		0		22	16	17		16	17	17	20		8	9		13	14	14	13			M5	8.75945	8.92082			M5	4.84667	2.868			M5	29400000	14800000				179	211				2	6
100		0		45	12	13		14					7	7		8	8	12	8																			171	210				1	6
24		1		57	8			8					7	7		7	7	7	7																			197	272				2	6
20	1			70	7			8					7	7		7	7	7	7																			153	196				0	3
20	1			83	7			8					7	7		7	7	7	7																			157	193				1	5
20	1			96	7			7					7	7		7	7	7	7																			153	203				0	2
20	1			100	7			7					7	7		7	7	7	7																			158	261				0	3
100	0																																					163	242				2	4
100		0																																				214	164				2	3
100		0																																				137	147				0	1
100		0																																				167	209				2	5
100		0																																				168	208				1	0
																																						230	191				2	5
																																						156	199				1	5
																																						181	210				1	7
																																						162	202				1	8
																																					M2	46	55			M2	0	0
																																						38	67				0	0
																																						49	37				2	2
																																						53	36				2	3
																																						103	41				0	6
																																						83	61				0	2
																																						59	48				0	3
																																						43	45				0	1
																																						46	58				0	1
																																						58	49				0	0
																																						45	61				0	1
																																						52	32				2	2
																																						38	60				0	0
																																						60	50				1	4
																																						59	51				0	0
																																						48	67				0	2
																																						71	47				1	3
																																						49	61				1	0
																																						51	67				0	2
																																						46	31				3	2
																																					M3	974	59			M3	6	2
																																						1027	47				3	4
																																						1018	35				3	3
																																						1080	51				7	2
																																						1005	55				5	0
																																						1065	47				9	1
																																						930	57				10	1
																																						918	56				3	3
																																						941	23				4	1
																																						832	48				4	0
																																						906	67				4	0
																																						843	37				1	3
																																						760	48				6	2
																																						893	42				1	2
																																						688	54				5	2
																																						843	39				2	1
																																						856	40				2	3
																																						793	58				6	1
																																						884	70				6	4
																																						776	58				7	2
																																					M4	118	89			M4	0	2
																																						122	122				0	0
																																						315	89				2	4
																																						207	92				0	0
																																						207	71				2	2
																																						168	141				7	8
																																						115	139				3	1
																																						115	95				1	3
																																						132	95				3	4
																																						193	79				2	2
																																						142	94				2	1
																																						134	69				0	0
																																						121	66				0	2
																																						105	64				3	2
																																						128	91				4	1
																																						128	67				3	3
																																						106	89				5	0
																																						130	88				2	0
																																						138	121				4	2
																																						116	86				2	1
																																					M5	25	16			M5	1	0
																																						27	14				0	0
																																						40	25				1	0
																																						45	16				1	0
																																						26	19				3	1
																																						35	12				0	0
																																						48	19				1	1
																																						42	24				0	0
																																						47	20				1	1
																																						28	27				0	0
																																						52	19				1	0
																																						17	22				0	0
																																						27	13				2	0
																																						22	25				0	0
																																						9	21				0	0
																																						18	35				2	1
																																						24	28				1	2
																																						42	11				1	0
																																						30	16				1	0
																																						48	16				3	0

## Sheet: Figure 4
Adeno-associated virus delivery of anti-alpha toxin monoclonal antibodies confers protection against Staphylococcus aureus infections
Hommes et al
Data accompaning figures
Figure 4B																												Figure 4D
	Mice																												Mice
	Control														AAV-MEDI4893														Control														AAV-MEDI4893
Time (days)	M1 left	M1 right	M2 left	M2 right	M3 left	M3 right	M4 left	M4 right	M5 left	M5 right	M6 left	M6 right	M7 left	M7 right	M1 left	M1 right	M2 left	M2 right	M3 left	M3 right	M4 left	M4 right	M5 left	M5 right	M6 left	M6 right		Time (days)	M1 left	M1 right	M2 left	M2 right	M3 left	M3 right	M4 left	M4 right	M5 left	M5 right	M6 left	M6 right	M7 left	M7 right	M1 left	M1 right	M2 left	M2 right	M3 left	M3 right	M4 left
0	1080000	5720000	7970000	5470000	6720000	4790000	5470000	3390000	6340000	4170000	2550000	14300000	4410000	12300000	4320000	6840000	4650000	2000000	6170000	2950000	6620000	99900	2550000	4790000	3600000	5870000		1	0	0	0	0	0	0	0	0.018	0	0.04	0	0	0	0	0	0	0.058	0	0	0	0
1	558000	12200000	15500000	7300000	260000	477000	14400000	12900000	18900000	7650000	6190000	37800000	739000	6030000	9780000	22800000	6330000	231000	167000	29600	622000	178000	1950000	908000	4240000	3530000		2	0.081	0.102	0.103	0.083	0.199	0.54	0	0.061	0.156	0.274	0	0	0.027	0.159	0.177	0.156	0.13	0	0.261	0	0.331
2	4290000	7130000	2460000	13000000	13800000	27800000	4530000	10400000	31200000	3840000	9150000	29100000	3860000	4480000	8990000	6960000	2050000	1060000	945000	46100	603000	114000	2060000	658000	4720000	3140000		3	0.189	0.136	0.028	0.221	0.403	0.857	0	0.135	0.537	0.374	0.321	0.656	0.02	0.243	0.08	0.153	0.178	0	0.274	0	0.312
3	2810000	10500000	1700000	7140000	44600000	14400000	18700000	3910000	74700000	5810000	72800000	50800000	7000000	11300000	4330000	5590000	7820000	4090000	1760000	80100	1640000	24800	2300000	1790000	5440000	2080000		4	0.154	0.252	0.084	0.239	0.501	0.602	0	0.116	0.664	0.373	0.308	0.78	0.08	0.218	0.127	0.114	0.113	0	0.142	0	0.206
4	3160000	7240000	12500000	13000000	77900000	68100000	23800000	5750000	63000000	17100000	52200000	58700000	5550000	8740000	19200000	3990000	4720000	6090000	2870000	112000	757000	8960	1520000	1770000	4840000	2450000		5	0.129	0.22	0.113	0.245	0.361	0.798	0	0.116	0.697	0.335	0.302	0.935	0.108	0.262	0.102	0.157	0.045	0.017	0.162	0	0.177
5	4730000	9480000	6890000	5630000	53400000	41700000	12500000	1300000	52400000	12700000	19800000	59300000	5790000	7480000	3190000	4560000	294000	2960000	2720000	42900	452000	10100	796000	826000	3360000	697056		6	0.14	0.261	0.088	0.277	0.547	0.773	0	0.099	0.594	0.526	0.355	0.819	0.087	0.219	0.102	0.112	0.059	0.071	0.147	0	0.179
6	5030000	6510000	4050000	8690000	14300000	12100000	5090000	50300	41000000	14500000	32400000	47100000	4900000	6310000	227000	315000	1020000	3660000	2700000	16800	114000	11700	581000	320000	1440000	942000		7	0.097	0.387	0.112	0.264	0.458	0.837	0	0.098	0.589	0.5	0.579	1.005	0.083	0.33	0.045	0.104	0.044	0.083	0.174	0	0.134
7	9590000	2220000	1760000	6230000	598000	11200000	8780000	36200	31200000	9990000	15100000	35500000	2760000	8290000	25500	789000	24700	2220000	6220000	700000	33800	1590	235000	82600	591000	368000
[truncated: 35 more columns]

## Sheet: Supplemental figure 1
Adeno-associated virus delivery of anti-alpha toxin monoclonal antibodies confers protection against Staphylococcus aureus infections
Hommes et al
Data accompaning figures
		AAV-CA45	AAV-MEDI4893
Mice	M1	137.366	74.0044
	M2	100.83	45.7847
	M3	85.9194	70.718
	M4	91.9364	72.8742
	M5	116.667	98.1375

## Sheet: Supplemental figure 2
Adeno-associated virus delivery of anti-alpha toxin monoclonal antibodies confers protection against Staphylococcus aureus infections
Hommes et al
Data accompaning figures
			Before AT	10 minutes post AT
Mice	Control	M1	453	9
		M2	366	57
		M3	477	99
		M4	228	18
	AAV-MEDI4893	M1	465	285
		M2	225	153
		M3	360	165
		M4	246	300

## Sheet: Supplemental figure 3
Adeno-associated virus delivery of anti-alpha toxin monoclonal antibodies confers protection against Staphylococcus aureus infections
Hommes et al
Data accompaning figures
	Mice
	Control								AAV-MEDI4893
Time (hours)	M1	M2	M3	M4	M5	M6	M7	M8	M1	M2	M3	M4	M5	M6	M7
0	100	100	100	100	100	100	100	100	100	100	100	100	100	100	100
8				96.3574	96.7276	97.4777	96.9223	97.2713				98.5634	96.37	99.0693	95.9309
11	96.6876	96.6061	96.4124	95.7439	95.4951	95.6385	95.7225	96.3082	96.5677	94.5925	97.3019	96.1519	94.4306	96.122	93.311
22	95.0524	95.3939	94.2268	88.9187					90.165	92.2315	95.9699	87.2755	86.2755	90.1758	86.6221
45	92.6205	92.9697		85.2761					86.7657	88.3092		82.6065	82.546	86.3495	80.4905
57	86.0797	92		83.1672					89.604	84.9962		83.1709	83.2919	79.8345	83.3333
70	84.9895			87.4233					91.4521	86.0244		89.1226	88.1154	81.9028	87.8484
83	87.3795			88.2669					90.9241	86.5956		89.7896	86.7727	84.6949	87.1237
96	91.153			89.5706					91.8152	89.3374		93.6891	92.9886	86.7632	91.9732
100	90.9434			92.6383					93.8944	90.099		94.3779	94.2208	88.7787	94.9448

## Sheet: Supplemental figure 4
Adeno-associated virus delivery of anti-alpha toxin monoclonal antibodies confers protection against Staphylococcus aureus infections
Hommes et al
Data accompaning figures
		Blood					Spleen					Liver					Kidney
		AAV-CA45	AAV-MEDI4893				AAV-CA45	AAV-MEDI4893				AAV-CA45	AAV-MEDI4893				AAV-CA45	AAV-MEDI4893
Mice	M1	3.20412	2.20412		Mice	M1	1.56427	1.91733		Mice	M1	1.77815	2.71068		Mice	M1	2.25527	2.89209
	M2	3.07918	3.68124			M2	4.08991	1.5563			M2	3.98227	1.99123			M2	4.2833	0.669007
	M3	0	0			M3	1.63009	0.778151			M3	2.16336	0			M3	1.81954	0.636822
	M4	0	0			M4	0.669007	0.522879			M4	1.57978	0			M4	1.23045	0
	M5	0	4.28511			M5	0.778151	2.75333			M5	1.81954	2.87852			M5	1.63682	2.88649
	M6	2.60206				M6	1.77815				M6	2.27646				M6	1.53991
